# Supplementary material for: Optimizing the Protection of Cattle against Escherichia coli O157:H7 Colonization through Immunization with Different Combinations of H7 Flagellin, Tir, Intimin-531 or EspA
Source: PLoS One. 2015 May 28;10(5):e0128391. doi: 10.1371/journal.pone.0128391 (PMC4447243; doi:10.1371/journal.pone.0128391)
Supplement: S1 Dataset — (XLSX) [file pone.0128391.s001.xlsx]

## Sheet: Sheet1
Bacteriology data - faecal bacterial counts									NOTES
Calf ID	Group	Pen	Day	Replicate	Dilution Factor	Plate count	Broth Enrichment		Group	Alternative name	Treatment
400935	1	1	3	1	0.01	30	n/d		1	E-I-T	60µg EspA, intimin and Tir plus 5mg Quil A
400935	1	1	3	2	0.01	29	n/d		2	E-I	60µg EspA and intimin plus 5mg Quil A
400935	1	1	3	3	0.01	35	n/d		3	E-I-H7	60µg EspA, intimin and H7 flagellin plus 5mg Quil A
400935	1	1	4	1	0.01	9	n/d		4	Control	5mg Quil A
400935	1	1	4	2	0.01	17	n/d
400935	1	1	4	3	0.01	12	n/d		Broth Enrichment
400935	1	1	5	1	0.01	2	n/d		0=	negative
400935	1	1	5	2	0.01	7	n/d		1=	positive
400935	1	1	5	3	0.01	2	n/d		n/d=	not done
400935	1	1	6	1	0.01	21	n/d
400935	1	1	6	2	0.01	18	n/d
400935	1	1	6	3	0.01	24	n/d
400935	1	1	7	1	0.01	0	n/d
400935	1	1	7	2	0.01	1	n/d
400935	1	1	7	3	0.01	0	n/d
400935	1	1	8	1	0.01	0	1
400935	1	1	8	2	0.01	0	1
400935	1	1	8	3	0.01	0	1
400935	1	1	9	1	0.01	0	1
400935	1	1	9	2	0.01	0	1
400935	1	1	9	3	0.01	0	1
400935	1	1	11	1	0.01	0	1
400935	1	1	11	2	0.01	0	1
400935	1	1	11	3	0.01	0	1
400935	1	1	13	1	0.01	0	0
400935	1	1	13	2	0.01	0	0
400935	1	1	13	3	0.01	0	0
400935	1	1	15	1	0.01	0	0
400935	1	1	15	2	0.01	0	0
400935	1	1	15	3	0.01	0	0
400935	1	1	17	1	0.01	0	0
400935	1	1	17	2	0.01	0	0
400935	1	1	17	3	0.01	0	0
400935	1	1	19	1	0.01	0	0
400935	1	1	19	2	0.01	0	0
400935	1	1	19	3	0.01	0	0
400935	1	1	21	1	0.01	0	0
400935	1	1	21	2	0.01	0	0
400935	1	1	21	3	0.01	0	0
400935	1	1	23	1	0.01	0	0
400935	1	1	23	2	0.01	0	0
400935	1	1	23	3	0.01	0	0
700678	1	1	3	1	0.01	0	n/d
700678	1	1	3	2	0.01	0	n/d
700678	1	1	3	3	0.01	0	n/d
700678	1	1	4	1	0.01	0	n/d
700678	1	1	4	2	0.01	2	n/d
700678	1	1	4	3	0.01	5	n/d
700678	1	1	5	1	0.01	0	1
700678	1	1	5	2	0.01	0	1
700678	1	1	5	3	0.01	0	1
700678	1	1	6	1	0.01	0	1
700678	1	1	6	2	0.01	0	1
700678	1	1	6	3	0.01	0	1
700678	1	1	7	1	0.01	2	n/d
700678	1	1	7	2	0.01	4	n/d
700678	1	1	7	3	0.01	1	n/d
700678	1	1	8	1	0.01	0	0
700678	1	1	8	2	0.01	0	0
700678	1	1	8	3	0.01	0	0
700678	1	1	9	1	0.01	0	0
700678	1	1	9	2	0.01	0	0
700678	1	1	9	3	0.01	0	0
700678	1	1	11	1	0.01	0	1
700678	1	1	11	2	0.01	0	1
700678	1	1	11	3	0.01	0	1
700678	1	1	13	1	0.01	0	0
700678	1	1	13	2	0.01	0	0
700678	1	1	13	3	0.01	0	0
700678	1	1	15	1	0.01	0	0
700678	1	1	15	2	0.01	0	0
700678	1	1	15	3	0.01	0	0
700678	1	1	17	1	0.01	0	0
700678	1	1	17	2	0.01	0	0
700678	1	1	17	3	0.01	0	0
700678	1	1	19	1	0.01	0	0
700678	1	1	19	2	0.01	0	0
700678	1	1	19	3	0.01	0	0
700678	1	1	21	1	0.01	0	0
700678	1	1	21	2	0.01	0	0
700678	1	1	21	3	0.01	0	0
700678	1	1	23	1	0.01	0	0
700678	1	1	23	2	0.01	0	0
700678	1	1	23	3	0.01	0	0
200674	1	2	3	1	0.01	12	n/d
200674	1	2	3	2	0.01	15	n/d
200674	1	2	3	3	0.01	15	n/d
200674	1	2	4	1	0.01	90	n/d
200674	1	2	4	2	0.01	74	n/d
200674	1	2	4	3	0.01	108	n/d
200674	1	2	5	1	0.01	91	n/d
200674	1	2	5	2	0.01	72	n/d
200674	1	2	5	3	0.01	94	n/d
200674	1	2	6	1	0.01	243	n/d
200674	1	2	6	2	0.01	194	n/d
200674	1	2	6	3	0.01	220	n/d
200674	1	2	7	1	0.01	128	n/d
200674	1	2	7	2	0.01	99	n/d
200674	1	2	7	3	0.01	90	n/d
200674	1	2	8	1	0.01	55	n/d
200674	1	2	8	2	0.01	55	n/d
200674	1	2	8	3	0.01	50	n/d
200674	1	2	9	1	0.01	96	n/d
200674	1	2	9	2	0.01	184	n/d
200674	1	2	9	3	0.01	84	n/d
200674	1	2	11	1	0.01	9	n/d
200674	1	2	11	2	0.01	2	n/d
200674	1	2	11	3	0.01	2	n/d
200674	1	2	13	1	0.01	0	n/d
200674	1	2	13	2	0.01	1	n/d
200674	1	2	13	3	0.01	0	n/d
200674	1	2	15	1	0.01	0	1
200674	1	2	15	2	0.01	0	1
200674	1	2	15	3	0.01	0	1
200674	1	2	17	1	0.01	0	n/d
200674	1	2	17	2	0.01	0	n/d
200674	1	2	17	3	0.01	0	n/d
200674	1	2	19	1	0.01	0	1
200674	1	2	19	2	0.01	0	1
200674	1	2	19	3	0.01	0	1
200674	1	2	21	1	0.01	0	1
200674	1	2	21	2	0.01	0	1
200674	1	2	21	3	0.01	0	1
200674	1	2	23	1	0.01	0	1
200674	1	2	23	2	0.01	0	1
200674	1	2	23	3	0.01	0	1
401858	1	2	3	1	0.01	0	0
401858	1	2	3	2	0.01	0	0
401858	1	2	3	3	0.01	0	0
401858	1	2	4	1	0.01	0	0
401858	1	2	4	2	0.01	0	0
401858	1	2	4	3	0.01	0	0
401858	1	2	5	1	0.01	1	n/d
401858	1	2	5	2	0.01	0	n/d
401858	1	2	5	3	0.01	0	n/d
401858	1	2	6	1	0.01	0	1
401858	1	2	6	2	0.01	0	1
401858	1	2	6	3	0.01	0	1
401858	1	2	7	1	0.01	0	1
401858	1	2	7	2	0.01	0	1
401858	1	2	7	3	0.01	0	1
401858	1	2	8	1	0.01	0	1
401858	1	2	8	2	0.01	0	1
401858	1	2	8	3	0.01	0	1
401858	1	2	9	1	0.01	0	0
401858	1	2	9	2	0.01	0	0
401858	1	2	9	3	0.01	0	0
401858	1	2	11	1	0.01	0	1
401858	1	2	11	2	0.01	0	1
401858	1	2	11	3	0.01	0	1
401858	1	2	13	1	0.01	0	0
401858	1	2	13	2	0.01	0	0
401858	1	2	13	3	0.01	0	0
401858	1	2	15	1	0.01	0	0
401858	1	2	15	2	0.01	0	0
401858	1	2	15	3	0.01	0	0
401858	1	2	17	1	0.01	0	0
401858	1	2	17	2	0.01	0	0
401858	1	2	17	3	0.01	0	0
401858	1	2	19	1	0.01	0	0
401858	1	2	19	2	0.01	0	0
401858	1	2	19	3	0.01	0	0
401858	1	2	21	1	0.01	0	0
401858	1	2	21	2	0.01	0	0
401858	1	2	21	3	0.01	0	0
401858	1	2	23	1	0.01	0	0
401858	1	2	23	2	0.01	0	0
401858	1	2	23	3	0.01	0	0
701861	1	2	3	1	0.01	0	n/d
701861	1	2	3	2	0.01	0	n/d
701861	1	2	3	3	0.01	0	n/d
701861	1	2	4	1	0.01	0	0
701861	1	2	4	2	0.01	0	0
701861	1	2	4	3	0.01	0	0
701861	1	2	5	1	0.01	1	n/d
701861	1	2	5	2	0.01	0	n/d
701861	1	2	5	3	0.01	0	n/d
701861	1	2	6	1	0.01	0	0
701861	1	2	6	2	0.01	0	0
701861	1	2	6	3	0.01	0	0
701861	1	2	7	1	0.01	0	0
701861	1	2	7	2	0.01	0	0
701861	1	2	7	3	0.01	0	0
701861	1	2	8	1	0.01	0	1
701861	1	2	8	2	0.01	0	1
701861	1	2	8	3	0.01	0	1
701861	1	2	9	1	0.01	0	1
701861	1	2	9	2	0.01	0	1
701861	1	2	9	3	0.01	0	1
701861	1	2	11	1	0.01	0	1
701861	1	2	11	2	0.01	0	1
701861	1	2	11	3	0.01	0	1
701861	1	2	13	1	0.01	0	0
701861	1	2	13	2	0.01	0	0
701861	1	2	13	3	0.01	0	0
701861	1	2	15	1	0.01	0	0
701861	1	2	15	2	0.01	0	0
701861	1	2	15	3	0.01	0	0
701861	1	2	17	1	0.01	0	0
701861	1	2	17	2	0.01	0	0
701861	1	2	17	3	0.01	0	0
701861	1	2	19	1	0.01	0	0
701861	1	2	19	2	0.01	0	0
701861	1	2	19	3	0.01	0	0
701861	1	2	21	1	0.01	0	0
701861	1	2	21	2	0.01	0	0
701861	1	2	21	3	0.01	0	0
701861	1	2	23	1	0.01	0	0
701861	1	2	23	2	0.01	0	0
701861	1	2	23	3	0.01	0	0
700744	1	3	3	1	0.01	52	n/d
700744	1	3	3	2	0.01	54	n/d
700744	1	3	3	3	0.01	55	n/d
700744	1	3	4	1	0.01	26	n/d
700744	1	3	4	2	0.01	34	n/d
700744	1	3	4	3	0.01	22	n/d
700744	1	3	5	1	0.01	174	n/d
700744	1	3	5	2	0.01	153	n/d
700744	1	3	5	3	0.01	164	n/d
700744	1	3	6	1	0.01	7	n/d
700744	1	3	6	2	0.01	14	n/d
700744	1	3	6	3	0.01	14	n/d
700744	1	3	7	1	0.01	0	0
700744	1	3	7	2	0.01	0	0
700744	1	3	7	3	0.01	0	0
700744	1	3	8	1	0.01	0	0
700744	1	3	8	2	0.01	0	0
700744	1	3	8	3	0.01	0	0
700744	1	3	9	1	0.01	0	1
700744	1	3	9	2	0.01	0	1
700744	1	3	9	3	0.01	0	1
700744	1	3	11	1	0.01	0	0
700744	1	3	11	2	0.01	0	0
700744	1	3	11	3	0.01	0	0
700744	1	3	13	1	0.01	0	0
700744	1	3	13	2	0.01	0	0
700744	1	3	13	3	0.01	0	0
700744	1	3	15	1	0.01	0	0
700744	1	3	15	2	0.01	0	0
700744	1	3	15	3	0.01	0	0
700744	1	3	17	1	0.01	0	0
700744	1	3	17	2	0.01	0	0
700744	1	3	17	3	0.01	0	0
700744	1	3	19	1	0.01	0	0
700744	1	3	19	2	0.01	0	0
700744	1	3	19	3	0.01	0	0
700744	1	3	21	1	0.01	0	0
700744	1	3	21	2	0.01	0	0
700744	1	3	21	3	0.01	0	0
700744	1	3	23	1	0.01	0	0
700744	1	3	23	2	0.01	0	0
700744	1	3	23	3	0.01	0	0
401094	1	4	3	1	0.01	9	n/d
401094	1	4	3	2	0.01	3	n/d
401094	1	4	3	3	0.01	8	n/d
401094	1	4	4	1	0.01	4	n/d
401094	1	4	4	2	0.01	2	n/d
401094	1	4	4	3	0.01	9	n/d
401094	1	4	5	1	0.01	5	n/d
401094	1	4	5	2	0.01	4	n/d
401094	1	4	5	3	0.01	3	n/d
401094	1	4	6	1	0.01	3	n/d
401094	1	4	6	2	0.01	2	n/d
401094	1	4	6	3	0.01	4	n/d
401094	1	4	7	1	0.01	172	n/d
401094	1	4	7	2	0.01	79	n/d
401094	1	4	7	3	0.01	159	n/d
401094	1	4	8	1	0.01	191	n/d
401094	1	4	8	2	0.01	227	n/d
401094	1	4	8	3	0.01	170	n/d
401094	1	4	9	1	0.01	416	n/d
401094	1	4	9	2	0.01	544	n/d
401094	1	4	9	3	0.01	573	n/d
401094	1	4	11	1	0.001	289	n/d
401094	1	4	11	2	0.001	317	n/d
401094	1	4	11	3	0.001	236	n/d
401094	1	4	13	1	0.01	5	n/d
401094	1	4	13	2	0.01	3	n/d
401094	1	4	13	3	0.01	8	n/d
401094	1	4	15	1	0.01	2	n/d
401094	1	4	15	2	0.01	2	n/d
401094	1	4	15	3	0.01	2	n/d
401094	1	4	17	1	0.01	0	n/d
401094	1	4	17	2	0.01	0	n/d
401094	1	4	17	3	0.01	1	n/d
401094	1	4	19	1	0.01	0	1
401094	1	4	19	2	0.01	0	1
401094	1	4	19	3	0.01	0	1
401094	1	4	21	1	0.01	0	n/d
401094	1	4	21	2	0.01	0	n/d
401094	1	4	21	3	0.01	1	n/d
401094	1	4	23	1	0.01	0	1
401094	1	4	23	2	0.01	0	1
401094	1	4	23	3	0.01	0	1
400734	2	1	3	1	0.01	0	n/d
400734	2	1	3	2	0.01	0	n/d
400734	2	1	3	3	0.01	0	n/d
400734	2	1	4	1	0.01	0	0
400734	2	1	4	2	0.01	0	0
400734	2	1	4	3	0.01	0	0
400734	2	1	5	1	0.01	0	0
400734	2	1	5	2	0.01	0	0
400734	2	1	5	3	0.01	0	0
400734	2	1	6	1	0.01	0	0
400734	2	1	6	2	0.01	0	0
400734	2	1	6	3	0.01	0	0
400734	2	1	7	1	0.01	0	0
400734	2	1	7	2	0.01	0	0
400734	2	1	7	3	0.01	0	0
400734	2	1	8	1	0.01	0	0
400734	2	1	8	2	0.01	0	0
400734	2	1	8	3	0.01	0	0
400734	2	1	9	1	0.01	0	0
400734	2	1	9	2	0.01	0	0
400734	2	1	9	3	0.01	0	0
400734	2	1	11	1	0.01	0	0
400734	2	1	11	2	0.01	0	0
400734	2	1	11	3	0.01	0	0
400734	2	1	13	1	0.01	0	0
400734	2	1	13	2	0.01	0	0
400734	2	1	13	3	0.01	0	0
400734	2	1	15	1	0.01	0	0
400734	2	1	15	2	0.01	0	0
400734	2	1	15	3	0.01	0	0
400734	2	1	17	1	0.01	0	0
400734	2	1	17	2	0.01	0	0
400734	2	1	17	3	0.01	0	0
400734	2	1	19	1	0.01	0	0
400734	2	1	19	2	0.01	0	0
400734	2	1	19	3	0.01	0	0
400734	2	1	21	1	0.01	0	0
400734	2	1	21	2	0.01	0	0
400734	2	1	21	3	0.01	0	0
400734	2	1	23	1	0.01	0	0
400734	2	1	23	2	0.01	0	0
400734	2	1	23	3	0.01	0	0
100558	2	1	3	1	0.01	0	n/d
100558	2	1	3	2	0.01	0	n/d
100558	2	1	3	3	0.01	0	n/d
100558	2	1	4	1	0.01	0	0
100558	2	1	4	2	0.01	0	0
100558	2	1	4	3	0.01	0	0
100558	2	1	5	1	0.01	0	0
100558	2	1	5	2	0.01	0	0
100558	2	1	5	3	0.01	0	0
100558	2	1	6	1	0.01	0	0
100558	2	1	6	2	0.01	0	0
100558	2	1	6	3	0.01	0	0
100558	2	1	7	1	0.01	0	0
100558	2	1	7	2	0.01	0	0
100558	2	1	7	3	0.01	0	0
100558	2	1	8	1	0.01	0	0
100558	2	1	8	2	0.01	0	0
100558	2	1	8	3	0.01	0	0
100558	2	1	9	1	0.01	0	0
100558	2	1	9	2	0.01	0	0
100558	2	1	9	3	0.01	0	0
100558	2	1	11	1	0.01	0	0
100558	2	1	11	2	0.01	0	0
100558	2	1	11	3	0.01	0	0
100558	2	1	13	1	0.01	0	0
100558	2	1	13	2	0.01	0	0
100558	2	1	13	3	0.01	0	0
100558	2	1	15	1	0.01	0	0
100558	2	1	15	2	0.01	0	0
100558	2	1	15	3	0.01	0	0
100558	2	1	17	1	0.01	0	0
100558	2	1	17	2	0.01	0	0
100558	2	1	17	3	0.01	0	0
100558	2	1	19	1	0.01	0	0
100558	2	1	19	2	0.01	0	0
100558	2	1	19	3	0.01	0	0
100558	2	1	21	1	0.01	0	0
100558	2	1	21	2	0.01	0	0
100558	2	1	21	3	0.01	0	0
100558	2	1	23	1	0.01	0	0
100558	2	1	23	2	0.01	0	0
100558	2	1	23	3	0.01	0	0
700737	2	2	3	1	0.01	1	n/d
700737	2	2	3	2	0.01	0	n/d
700737	2	2	3	3	0.01	0	n/d
700737	2	2	4	1	0.01	0	1
700737	2	2	4	2	0.01	0	1
700737	2	2	4	3	0.01	0	1
700737	2	2	5	1	0.01	0	0
700737	2	2	5	2	0.01	0	0
700737	2	2	5	3	0.01	0	0
700737	2	2	6	1	0.01	0	0
700737	2	2	6	2	0.01	0	0
700737	2	2	6	3	0.01	0	0
700737	2	2	7	1	0.01	0	0
700737	2	2	7	2	0.01	0	0
700737	2	2	7	3	0.01	0	0
700737	2	2	8	1	0.01	0	1
700737	2	2	8	2	0.01	0	1
700737	2	2	8	3	0.01	0	1
700737	2	2	9	1	0.01	0	0
700737	2	2	9	2	0.01	0	0
700737	2	2	9	3	0.01	0	0
700737	2	2	11	1	0.01	3	n/d
700737	2	2	11	2	0.01	0	n/d
700737	2	2	11	3	0.01	0	n/d
700737	2	2	13	1	0.01	0	0
700737	2	2	13	2	0.01	0	0
700737	2	2	13	3	0.01	0	0
700737	2	2	15	1	0.01	0	0
700737	2	2	15	2	0.01	0	0
700737	2	2	15	3	0.01	0	0
700737	2	2	17	1	0.01	0	0
700737	2	2	17	2	0.01	0	0
700737	2	2	17	3	0.01	0	0
700737	2	2	19	1	0.01	0	0
700737	2	2	19	2	0.01	0	0
700737	2	2	19	3	0.01	0	0
700737	2	2	21	1	0.01	0	0
700737	2	2	21	2	0.01	0	0
700737	2	2	21	3	0.01	0	0
700737	2	2	23	1	0.01	0	0
700737	2	2	23	2	0.01	0	0
700737	2	2	23	3	0.01	0	0
100673	2	2	3	1	0.01	14	n/d
100673	2	2	3	2	0.01	17	n/d
100673	2	2	3	3	0.01	11	n/d
100673	2	2	4	1	0.01	0	n/d
100673	2	2	4	2	0.01	1	n/d
100673	2	2	4	3	0.01	4	n/d
100673	2	2	5	1	0.01	1	n/d
100673	2	2	5	2	0.01	2	n/d
100673	2	2	5	3	0.01	1	n/d
100673	2	2	6	1	0.01	11	n/d
100673	2	2	6	2	0.01	11	n/d
100673	2	2	6	3	0.01	12	n/d
100673	2	2	7	1	0.01	0	0
100673	2	2	7	2	0.01	0	0
100673	2	2	7	3	0.01	0	0
100673	2	2	8	1	0.01	2	n/d
100673	2	2	8	2	0.01	2	n/d
100673	2	2	8	3	0.01	0	n/d
100673	2	2	9	1	0.01	8	n/d
100673	2	2	9	2	0.01	3	n/d
100673	2	2	9	3	0.01	1	n/d
100673	2	2	11	1	0.01	58	n/d
100673	2	2	11	2	0.01	58	n/d
100673	2	2	11	3	0.01	55	n/d
100673	2	2	13	1	0.01	205	n/d
100673	2	2	13	2	0.01	241	n/d
100673	2	2	13	3	0.01	274	n/d
100673	2	2	15	1	0.01	102	n/d
100673	2	2	15	2	0.01	134	n/d
100673	2	2	15	3	0.01	88	n/d
100673	2	2	17	1	0.001	108	n/d
100673	2	2	17	2	0.001	126	n/d
100673	2	2	17	3	0.001	111	n/d
100673	2	2	19	1	0.01	61	n/d
100673	2	2	19	2	0.01	67	n/d
100673	2	2	19	3	0.01	83	n/d
100673	2	2	21	1	0.01	8	n/d
100673	2	2	21	2	0.01	7	n/d
100673	2	2	21	3	0.01	8	n/d
100673	2	2	23	1	0.01	5	n/d
100673	2	2	23	2	0.01	2	n/d
100673	2	2	23	3	0.01	4	n/d
601860	2	3	3	1	0.01	0	n/d
601860	2	3	3	2	0.01	0	n/d
601860	2	3	3	3	0.01	0	n/d
601860	2	3	4	1	0.01	0	1
601860	2	3	4	2	0.01	0	1
601860	2	3	4	3	0.01	0	1
601860	2	3	5	1	0.01	0	0
601860	2	3	5	2	0.01	0	0
601860	2	3	5	3	0.01	0	0
601860	2	3	6	1	0.01	0	0
601860	2	3	6	2	0.01	0	0
601860	2	3	6	3	0.01	0	0
601860	2	3	7	1	0.01	0	0
601860	2	3	7	2	0.01	0	0
601860	2	3	7	3	0.01	0	0
601860	2	3	8	1	0.01	0	0
601860	2	3	8	2	0.01	0	0
601860	2	3	8	3	0.01	0	0
601860	2	3	9	1	0.01	0	0
601860	2	3	9	2	0.01	0	0
601860	2	3	9	3	0.01	0	0
601860	2	3	11	1	0.01	0	0
601860	2	3	11	2	0.01	0	0
601860	2	3	11	3	0.01	0	0
601860	2	3	13	1	0.01	0	0
601860	2	3	13	2	0.01	0	0
601860	2	3	13	3	0.01	0	0
601860	2	3	15	1	0.01	0	0
601860	2	3	15	2	0.01	0	0
601860	2	3	15	3	0.01	0	0
601860	2	3	17	1	0.01	0	0
601860	2	3	17	2	0.01	0	0
601860	2	3	17	3	0.01	0	0
601860	2	3	19	1	0.01	0	0
601860	2	3	19	2	0.01	0	0
601860	2	3	19	3	0.01	0	0
601860	2	3	21	1	0.01	0	0
601860	2	3	21	2	0.01	0	0
601860	2	3	21	3	0.01	0	0
601860	2	3	23	1	0.01	0	0
601860	2	3	23	2	0.01	0	0
601860	2	3	23	3	0.01	0	0
300681	2	3	3	1	0.01	0	n/d
300681	2	3	3	2	0.01	0	n/d
300681	2	3	3	3	0.01	0	n/d
300681	2	3	4	1	0.01	94	n/d
300681	2	3	4	2	0.01	100	n/d
300681	2	3	4	3	0.01	78	n/d
300681	2	3	5	1	0.01	66	n/d
300681	2	3	5	2	0.01	80	n/d
300681	2	3	5	3	0.01	91	n/d
300681	2	3	6	1	0.01	228	n/d
300681	2	3	6	2	0.01	232	n/d
300681	2	3	6	3	0.01	163	n/d
300681	2	3	7	1	0.01	123	n/d
300681	2	3	7	2	0.01	83	n/d
300681	2	3	7	3	0.01	77	n/d
300681	2	3	8	1	0.01	39	n/d
300681	2	3	8	2	0.01	46	n/d
300681	2	3	8	3	0.01	35	n/d
300681	2	3	9	1	0.01	32	n/d
300681	2	3	9	2	0.01	32	n/d
300681	2	3	9	3	0.01	27	n/d
300681	2	3	11	1	0.01	21	n/d
300681	2	3	11	2	0.01	52	n/d
300681	2	3	11	3	0.01	23	n/d
300681	2	3	13	1	0.01	7	n/d
300681	2	3	13	2	0.01	12	n/d
300681	2	3	13	3	0.01	4	n/d
300681	2	3	15	1	0.01	2	n/d
300681	2	3	15	2	0.01	1	n/d
300681	2	3	15	3	0.01	3	n/d
300681	2	3	17	1	0.01	0	0
300681	2	3	17	2	0.01	0	0
300681	2	3	17	3	0.01	0	0
300681	2	3	19	1	0.01	2	n/d
300681	2	3	19	2	0.01	0	n/d
300681	2	3	19	3	0.01	0	n/d
300681	2	3	21	1	0.01	0	1
300681	2	3	21	2	0.01	0	1
300681	2	3	21	3	0.01	0	1
300681	2	3	23	1	0.01	76	n/d
300681	2	3	23	2	0.01	125	n/d
300681	2	3	23	3	0.01	65	n/d
400682	2	4	3	1	0.01	163	n/d
400682	2	4	3	2	0.01	165	n/d
400682	2	4	3	3	0.01	147	n/d
400682	2	4	4	1	0.01	120	n/d
400682	2	4	4	2	0.01	112	n/d
400682	2	4	4	3	0.01	144	n/d
400682	2	4	5	1	0.01	294	n/d
400682	2	4	5	2	0.01	336	n/d
400682	2	4	5	3	0.01	286	n/d
400682	2	4	6	1	0.001	47	n/d
400682	2	4	6	2	0.001	53	n/d
400682	2	4	6	3	0.001	49	n/d
400682	2	4	7	1	0.001	225	n/d
400682	2	4	7	2	0.001	206	n/d
400682	2	4	7	3	0.001	263	n/d
400682	2	4	8	1	0.001	114	n/d
400682	2	4	8	2	0.001	136	n/d
400682	2	4	8	3	0.001	130	n/d
400682	2	4	9	1	0.001	163	n/d
400682	2	4	9	2	0.001	111	n/d
400682	2	4	9	3	0.001	81	n/d
400682	2	4	11	1	0.001	84	n/d
400682	2	4	11	2	0.001	77	n/d
400682	2	4	11	3	0.001	68	n/d
400682	2	4	13	1	0.001	43	n/d
400682	2	4	13	2	0.001	31	n/d
400682	2	4	13	3	0.001	55	n/d
400682	2	4	15	1	0.01	3	n/d
400682	2	4	15	2	0.01	0	n/d
400682	2	4	15	3	0.01	0	n/d
400682	2	4	17	1	0.01	5	n/d
400682	2	4	17	2	0.01	0	n/d
400682	2	4	17	3	0.01	2	n/d
400682	2	4	19	1	0.01	43	n/d
400682	2	4	19	2	0.01	33	n/d
400682	2	4	19	3	0.01	28	n/d
400682	2	4	21	1	0.01	101	n/d
400682	2	4	21	2	0.01	93	n/d
400682	2	4	21	3	0.01	73	n/d
400682	2	4	23	1	0.01	0	n/d
400682	2	4	23	2	0.01	0	n/d
400682	2	4	23	3	0.01	0	n/d
301640	3	1	3	1	0.01	0	n/d
301640	3	1	3	2	0.01	0	n/d
301640	3	1	3	3	0.01	0	n/d
301640	3	1	4	1	0.01	0	0
301640	3	1	4	2	0.01	0	0
301640	3	1	4	3	0.01	0	0
301640	3	1	5	1	0.01	0	0
301640	3	1	5	2	0.01	0	0
301640	3	1	5	3	0.01	0	0
301640	3	1	6	1	0.01	0	0
301640	3	1	6	2	0.01	0	0
301640	3	1	6	3	0.01	0	0
301640	3	1	7	1	0.01	0	0
301640	3	1	7	2	0.01	0	0
301640	3	1	7	3	0.01	0	0
301640	3	1	8	1	0.01	0	0
301640	3	1	8	2	0.01	0	0
301640	3	1	8	3	0.01	0	0
301640	3	1	9	1	0.01	0	0
301640	3	1	9	2	0.01	0	0
301640	3	1	9	3	0.01	0	0
301640	3	1	11	1	0.01	0	0
301640	3	1	11	2	0.01	0	0
301640	3	1	11	3	0.01	0	0
301640	3	1	13	1	0.01	0	0
301640	3	1	13	2	0.01	0	0
301640	3	1	13	3	0.01	0	0
301640	3	1	15	1	0.01	0	0
301640	3	1	15	2	0.01	0	0
301640	3	1	15	3	0.01	0	0
301640	3	1	17	1	0.01	0	0
301640	3	1	17	2	0.01	0	0
301640	3	1	17	3	0.01	0	0
301640	3	1	19	1	0.01	0	0
301640	3	1	19	2	0.01	0	0
301640	3	1	19	3	0.01	0	0
301640	3	1	21	1	0.01	0	0
301640	3	1	21	2	0.01	0	0
301640	3	1	21	3	0.01	0	0
301640	3	1	23	1	0.01	0	0
301640	3	1	23	2	0.01	0	0
301640	3	1	23	3	0.01	0	0
600736	3	1	3	1	0.01	4	n/d
600736	3	1	3	2	0.01	1	n/d
600736	3	1	3	3	0.01	3	n/d
600736	3	1	4	1	0.01	0	1
600736	3	1	4	2	0.01	0	1
600736	3	1	4	3	0.01	0	1
600736	3	1	5	1	0.01	0	0
600736	3	1	5	2	0.01	0	0
600736	3	1	5	3	0.01	0	0
600736	3	1	6	1	0.01	0	0
600736	3	1	6	2	0.01	0	0
600736	3	1	6	3	0.01	0	0
600736	3	1	7	1	0.01	0	0
600736	3	1	7	2	0.01	0	0
600736	3	1	7	3	0.01	0	0
600736	3	1	8	1	0.01	0	0
600736	3	1	8	2	0.01	0	0
600736	3	1	8	3	0.01	0	0
600736	3	1	9	1	0.01	0	0
600736	3	1	9	2	0.01	0	0
600736	3	1	9	3	0.01	0	0
600736	3	1	11	1	0.01	0	0
600736	3	1	11	2	0.01	0	0
600736	3	1	11	3	0.01	0	0
600736	3	1	13	1	0.01	0	0
600736	3	1	13	2	0.01	0	0
600736	3	1	13	3	0.01	0	0
600736	3	1	15	1	0.01	0	0
600736	3	1	15	2	0.01	0	0
600736	3	1	15	3	0.01	0	0
600736	3	1	17	1	0.01	0	0
600736	3	1	17	2	0.01	0	0
600736	3	1	17	3	0.01	0	0
600736	3	1	19	1	0.01	0	0
600736	3	1	19	2	0.01	0	0
600736	3	1	19	3	0.01	0	0
600736	3	1	21	1	0.01	0	0
600736	3	1	21	2	0.01	0	0
600736	3	1	21	3	0.01	0	0
600736	3	1	23	1	0.01	0	0
600736	3	1	23	2	0.01	0	0
600736	3	1	23	3	0.01	0	0
600671	3	2	3	1	0.01	0	n/d
600671	3	2	3	2	0.01	0	n/d
600671	3	2	3	3	0.01	0	n/d
600671	3	2	4	1	0.01	0	0
600671	3	2	4	2	0.01	0	0
600671	3	2	4	3	0.01	0	0
600671	3	2	5	1	0.01	0	0
600671	3	2	5	2	0.01	0	0
600671	3	2	5	3	0.01	0	0
600671	3	2	6	1	0.01	0	0
600671	3	2	6	2	0.01	0	0
600671	3	2	6	3	0.01	0	0
600671	3	2	7	1	0.01	0	0
600671	3	2	7	2	0.01	0	0
600671	3	2	7	3	0.01	0	0
600671	3	2	8	1	0.01	0	0
600671	3	2	8	2	0.01	0	0
600671	3	2	8	3	0.01	0	0
600671	3	2	9	1	0.01	0	0
600671	3	2	9	2	0.01	0	0
600671	3	2	9	3	0.01	0	0
600671	3	2	11	1	0.01	0	0
600671	3	2	11	2	0.01	0	0
600671	3	2	11	3	0.01	0	0
600671	3	2	13	1	0.01	0	0
600671	3	2	13	2	0.01	0	0
600671	3	2	13	3	0.01	0	0
600671	3	2	15	1	0.01	0	0
600671	3	2	15	2	0.01	0	0
600671	3	2	15	3	0.01	0	0
600671	3	2	17	1	0.01	0	0
600671	3	2	17	2	0.01	0	0
600671	3	2	17	3	0.01	0	0
600671	3	2	19	1	0.01	0	0
600671	3	2	19	2	0.01	0	0
600671	3	2	19	3	0.01	0	0
600671	3	2	21	1	0.01	0	0
600671	3	2	21	2	0.01	0	0
600671	3	2	21	3	0.01	0	0
600671	3	2	23	1	0.01	0	0
600671	3	2	23	2	0.01	0	0
600671	3	2	23	3	0.01	0	0
600702	3	2	3	1	0.01	0	n/d
600702	3	2	3	2	0.01	0	n/d
600702	3	2	3	3	0.01	0	n/d
600702	3	2	4	1	0.01	0	0
600702	3	2	4	2	0.01	0	0
600702	3	2	4	3	0.01	0	0
600702	3	2	5	1	0.01	0	1
600702	3	2	5	2	0.01	0	1
600702	3	2	5	3	0.01	0	1
600702	3	2	6	1	0.01	0	0
600702	3	2	6	2	0.01	0	0
600702	3	2	6	3	0.01	0	0
600702	3	2	7	1	0.01	0	1
600702	3	2	7	2	0.01	0	1
600702	3	2	7	3	0.01	0	1
600702	3	2	8	1	0.01	0	0
600702	3	2	8	2	0.01	0	0
600702	3	2	8	3	0.01	0	0
600702	3	2	9	1	0.01	0	0
600702	3	2	9	2	0.01	0	0
600702	3	2	9	3	0.01	0	0
600702	3	2	11	1	0.01	1	n/d
600702	3	2	11	2	0.01	0	n/d
600702	3	2	11	3	0.01	0	n/d
600702	3	2	13	1	0.01	0	0
600702	3	2	13	2	0.01	0	0
600702	3	2	13	3	0.01	0	0
600702	3	2	15	1	0.01	0	0
600702	3	2	15	2	0.01	0	0
600702	3	2	15	3	0.01	0	0
600702	3	2	17	1	0.01	0	0
600702	3	2	17	2	0.01	0	0
600702	3	2	17	3	0.01	0	0
600702	3	2	19	1	0.01	0	0
600702	3	2	19	2	0.01	0	0
600702	3	2	19	3	0.01	0	0
600702	3	2	21	1	0.01	0	0
600702	3	2	21	2	0.01	0	0
600702	3	2	21	3	0.01	0	0
600702	3	2	23	1	0.01	0	0
600702	3	2	23	2	0.01	0	0
600702	3	2	23	3	0.01	0	0
501859	3	3	3	1	0.01	40	n/d
501859	3	3	3	2	0.01	40	n/d
501859	3	3	3	3	0.01	56	n/d
501859	3	3	4	1	0.01	3	n/d
501859	3	3	4	2	0.01	3	n/d
501859	3	3	4	3	0.01	3	n/d
501859	3	3	5	1	0.01	1	n/d
501859	3	3	5	2	0.01	3	n/d
501859	3	3	5	3	0.01	0	n/d
501859	3	3	6	1	0.01	0	1
501859	3	3	6	2	0.01	0	1
501859	3	3	6	3	0.01	0	1
501859	3	3	7	1	0.01	0	1
501859	3	3	7	2	0.01	0	1
501859	3	3	7	3	0.01	0	1
501859	3	3	8	1	0.01	0	0
501859	3	3	8	2	0.01	0	0
501859	3	3	8	3	0.01	0	0
501859	3	3	9	1	0.01	0	0
501859	3	3	9	2	0.01	0	0
501859	3	3	9	3	0.01	0	0
501859	3	3	11	1	0.01	0	0
501859	3	3	11	2	0.01	0	0
501859	3	3	11	3	0.01	0	0
501859	3	3	13	1	0.01	0	0
501859	3	3	13	2	0.01	0	0
501859	3	3	13	3	0.01	0	0
501859	3	3	15	1	0.01	0	0
501859	3	3	15	2	0.01	0	0
501859	3	3	15	3	0.01	0	0
501859	3	3	17	1	0.01	0	0
501859	3	3	17	2	0.01	0	0
501859	3	3	17	3	0.01	0	0
501859	3	3	19	1	0.01	0	0
501859	3	3	19	2	0.01	0	0
501859	3	3	19	3	0.01	0	0
501859	3	3	21	1	0.01	0	0
501859	3	3	21	2	0.01	0	0
501859	3	3	21	3	0.01	0	0
501859	3	3	23	1	0.01	0	0
501859	3	3	23	2	0.01	0	0
501859	3	3	23	3	0.01	0	0
700679	3	3	3	1	0.01	0	n/d
700679	3	3	3	2	0.01	0	n/d
700679	3	3	3	3	0.01	0	n/d
700679	3	3	4	1	0.01	0	0
700679	3	3	4	2	0.01	0	0
700679	3	3	4	3	0.01	0	0
700679	3	3	5	1	0.01	0	0
700679	3	3	5	2	0.01	0	0
700679	3	3	5	3	0.01	0	0
700679	3	3	6	1	0.01	0	0
700679	3	3	6	2	0.01	0	0
700679	3	3	6	3	0.01	0	0
700679	3	3	7	1	0.01	0	0
700679	3	3	7	2	0.01	0	0
700679	3	3	7	3	0.01	0	0
700679	3	3	8	1	0.01	0	0
700679	3	3	8	2	0.01	0	0
700679	3	3	8	3	0.01	0	0
700679	3	3	9	1	0.01	0	0
700679	3	3	9	2	0.01	0	0
700679	3	3	9	3	0.01	0	0
700679	3	3	11	1	0.01	0	0
700679	3	3	11	2	0.01	0	0
700679	3	3	11	3	0.01	0	0
700679	3	3	13	1	0.01	0	0
700679	3	3	13	2	0.01	0	0
700679	3	3	13	3	0.01	0	0
700679	3	3	15	1	0.01	0	0
700679	3	3	15	2	0.01	0	0
700679	3	3	15	3	0.01	0	0
700679	3	3	17	1	0.01	0	0
700679	3	3	17	2	0.01	0	0
700679	3	3	17	3	0.01	0	0
700679	3	3	19	1	0.01	0	0
700679	3	3	19	2	0.01	0	0
700679	3	3	19	3	0.01	0	0
700679	3	3	21	1	0.01	0	0
700679	3	3	21	2	0.01	0	0
700679	3	3	21	3	0.01	0	0
700679	3	3	23	1	0.01	0	0
700679	3	3	23	2	0.01	0	0
700679	3	3	23	3	0.01	0	0
301968	3	4	3	1	0.01	0	n/d
301968	3	4	3	2	0.01	0	n/d
301968	3	4	3	3	0.01	0	n/d
301968	3	4	4	1	0.01	52	n/d
301968	3	4	4	2	0.01	57	n/d
301968	3	4	4	3	0.01	45	n/d
301968	3	4	5	1	0.01	215	n/d
301968	3	4	5	2	0.01	138	n/d
301968	3	4	5	3	0.01	153	n/d
301968	3	4	6	1	0.01	170	n/d
301968	3	4	6	2	0.01	202	n/d
301968	3	4	6	3	0.01	185	n/d
301968	3	4	7	1	0.01	658	n/d
301968	3	4	7	2	0.01	654	n/d
301968	3	4	7	3	0.01	402	n/d
301968	3	4	8	1	0.01	40	n/d
301968	3	4	8	2	0.01	63	n/d
301968	3	4	8	3	0.01	54	n/d
301968	3	4	9	1	0.01	0	n/d
301968	3	4	9	2	0.01	4	n/d
301968	3	4	9	3	0.01	5	n/d
301968	3	4	11	1	0.01	12	n/d
301968	3	4	11	2	0.01	13	n/d
301968	3	4	11	3	0.01	14	n/d
301968	3	4	13	1	0.01	0	n/d
301968	3	4	13	2	0.01	1	n/d
301968	3	4	13	3	0.01	3	n/d
301968	3	4	15	1	0.01	0	0
301968	3	4	15	2	0.01	0	0
301968	3	4	15	3	0.01	0	0
301968	3	4	17	1	0.01	0	0
301968	3	4	17	2	0.01	0	0
301968	3	4	17	3	0.01	0	0
301968	3	4	19	1	0.01	0	0
301968	3	4	19	2	0.01	0	0
301968	3	4	19	3	0.01	0	0
301968	3	4	21	1	0.01	0	0
301968	3	4	21	2	0.01	0	0
301968	3	4	21	3	0.01	0	0
301968	3	4	23	1	0.01	0	0
301968	3	4	23	2	0.01	0	0
301968	3	4	23	3	0.01	0	0
201182	3	4	3	1	0.01	0	0
201182	3	4	3	2	0.01	0	0
201182	3	4	3	3	0.01	0	0
201182	3	4	4	1	0.01	0	0
201182	3	4	4	2	0.01	0	0
201182	3	4	4	3	0.01	0	0
201182	3	4	5	1	0.01	0	0
201182	3	4	5	2	0.01	0	0
201182	3	4	5	3	0.01	0	0
201182	3	4	6	1	0.01	0	0
201182	3	4	6	2	0.01	0	0
201182	3	4	6	3	0.01	0	0
201182	3	4	7	1	0.01	0	0
201182	3	4	7	2	0.01	0	0
201182	3	4	7	3	0.01	0	0
201182	3	4	8	1	0.01	0	0
201182	3	4	8	2	0.01	0	0
201182	3	4	8	3	0.01	0	0
201182	3	4	9	1	0.01	0	0
201182	3	4	9	2	0.01	0	0
201182	3	4	9	3	0.01	0	0
201182	3	4	11	1	0.01	0	0
201182	3	4	11	2	0.01	0	0
201182	3	4	11	3	0.01	0	0
201182	3	4	13	1	0.01	0	0
201182	3	4	13	2	0.01	0	0
201182	3	4	13	3	0.01	0	0
201182	3	4	15	1	0.01	0	0
201182	3	4	15	2	0.01	0	0
201182	3	4	15	3	0.01	0	0
201182	3	4	17	1	0.01	0	0
201182	3	4	17	2	0.01	0	0
201182	3	4	17	3	0.01	0	0
201182	3	4	19	1	0.01	0	0
201182	3	4	19	2	0.01	0	0
201182	3	4	19	3	0.01	0	0
201182	3	4	21	1	0.01	0	0
201182	3	4	21	2	0.01	0	0
201182	3	4	21	3	0.01	0	0
201182	3	4	23	1	0.01	0	0
201182	3	4	23	2	0.01	0	0
201182	3	4	23	3	0.01	0	0
200933	4	1	3	1	0.01	8	n/d
200933	4	1	3	2	0.01	12	n/d
200933	4	1	3	3	0.01	14	n/d
200933	4	1	4	1	0.01	2	n/d
200933	4	1	4	2	0.01	2	n/d
200933	4	1	4	3	0.01	3	n/d
200933	4	1	5	1	0.01	3	n/d
200933	4	1	5	2	0.01	3	n/d
200933	4	1	5	3	0.01	12	n/d
200933	4	1	6	1	0.01	17	n/d
200933	4	1	6	2	0.01	11	n/d
200933	4	1	6	3	0.01	14	n/d
200933	4	1	7	1	0.01	2	n/d
200933	4	1	7	2	0.01	4	n/d
200933	4	1	7	3	0.01	4	n/d
200933	4	1	8	1	0.01	0	n/d
200933	4	1	8	2	0.01	5	n/d
200933	4	1	8	3	0.01	3	n/d
200933	4	1	9	1	0.01	11	n/d
200933	4	1	9	2	0.01	7	n/d
200933	4	1	9	3	0.01	12	n/d
200933	4	1	11	1	0.01	0	1
200933	4	1	11	2	0.01	0	1
200933	4	1	11	3	0.01	0	1
200933	4	1	13	1	0.01	0	n/d
200933	4	1	13	2	0.01	7	n/d
200933	4	1	13	3	0.01	5	n/d
200933	4	1	15	1	0.01	0	0
200933	4	1	15	2	0.01	0	0
200933	4	1	15	3	0.01	0	0
200933	4	1	17	1	0.01	0	0
200933	4	1	17	2	0.01	0	0
200933	4	1	17	3	0.01	0	0
200933	4	1	19	1	0.01	0	0
200933	4	1	19	2	0.01	0	0
200933	4	1	19	3	0.01	0	0
200933	4	1	21	1	0.01	0	0
200933	4	1	21	2	0.01	0	0
200933	4	1	21	3	0.01	0	0
200933	4	1	23	1	0.01	0	0
200933	4	1	23	2	0.01	0	0
200933	4	1	23	3	0.01	0	0
200667	4	1	3	1	0.01	110	n/d
200667	4	1	3	2	0.01	173	n/d
200667	4	1	3	3	0.01	135	n/d
200667	4	1	4	1	0.01	432	n/d
200667	4	1	4	2	0.01	508	n/d
200667	4	1	4	3	0.01	416	n/d
200667	4	1	5	1	0.001	34	n/d
200667	4	1	5	2	0.001	47	n/d
200667	4	1	5	3	0.001	36	n/d
200667	4	1	6	1	0.01	348	n/d
200667	4	1	6	2	0.01	312	n/d
200667	4	1	6	3	0.01	202	n/d
200667	4	1	7	1	0.01	42	n/d
200667	4	1	7	2	0.01	68	n/d
200667	4	1	7	3	0.01	41	n/d
200667	4	1	8	1	0.01	538	n/d
200667	4	1	8	2	0.01	609	n/d
200667	4	1	8	3	0.01	663	n/d
200667	4	1	9	1	0.001	14	n/d
200667	4	1	9	2	0.001	24	n/d
200667	4	1	9	3	0.001	21	n/d
200667	4	1	11	1	0.01	164	n/d
200667	4	1	11	2	0.01	186	n/d
200667	4	1	11	3	0.01	188	n/d
200667	4	1	13	1	0.01	39	n/d
200667	4	1	13	2	0.01	29	n/d
200667	4	1	13	3	0.01	43	n/d
200667	4	1	15	1	0.01	0	n/d
200667	4	1	15	2	0.01	0	n/d
200667	4	1	15	3	0.01	1	n/d
200667	4	1	17	1	0.01	0	0
200667	4	1	17	2	0.01	0	0
200667	4	1	17	3	0.01	0	0
200667	4	1	19	1	0.01	0	1
200667	4	1	19	2	0.01	0	1
200667	4	1	19	3	0.01	0	1
200667	4	1	21	1	0.01	0	0
200667	4	1	21	2	0.01	0	0
200667	4	1	21	3	0.01	0	0
200667	4	1	23	1	0.01	0	0
200667	4	1	23	2	0.01	0	0
200667	4	1	23	3	0.01	0	0
201849	4	2	3	1	0.01	214	n/d
201849	4	2	3	2	0.01	210	n/d
201849	4	2	3	3	0.01	228	n/d
201849	4	2	4	1	0.01	201	n/d
201849	4	2	4	2	0.01	138	n/d
201849	4	2	4	3	0.01	195	n/d
201849	4	2	5	1	0.001	280	n/d
201849	4	2	5	2	0.001	232	n/d
201849	4	2	5	3	0.001	269	n/d
201849	4	2	6	1	0.001	105	n/d
201849	4	2	6	2	0.001	99	n/d
201849	4	2	6	3	0.001	79	n/d
201849	4	2	7	1	0.001	175	n/d
201849	4	2	7	2	0.001	211	n/d
201849	4	2	7	3	0.001	158	n/d
201849	4	2	8	1	0.001	33	n/d
201849	4	2	8	2	0.001	31	n/d
201849	4	2	8	3	0.001	50	n/d
201849	4	2	9	1	0.01	72	n/d
201849	4	2	9	2	0.01	55	n/d
201849	4	2	9	3	0.01	29	n/d
201849	4	2	11	1	0.01	0	0
201849	4	2	11	2	0.01	0	0
201849	4	2	11	3	0.01	0	0
201849	4	2	13	1	0.01	0	0
201849	4	2	13	2	0.01	0	0
201849	4	2	13	3	0.01	0	0
201849	4	2	15	1	0.01	0	0
201849	4	2	15	2	0.01	0	0
201849	4	2	15	3	0.01	0	0
201849	4	2	17	1	0.01	0	0
201849	4	2	17	2	0.01	0	0
201849	4	2	17	3	0.01	0	0
201849	4	2	19	1	0.01	0	0
201849	4	2	19	2	0.01	0	0
201849	4	2	19	3	0.01	0	0
201849	4	2	21	1	0.01	0	0
201849	4	2	21	2	0.01	0	0
201849	4	2	21	3	0.01	0	0
201849	4	2	23	1	0.01	0	0
201849	4	2	23	2	0.01	0	0
201849	4	2	23	3	0.01	0	0
600743	4	2	3	1	0.01	53	n/d
600743	4	2	3	2	0.01	43	n/d
600743	4	2	3	3	0.01	47	n/d
600743	4	2	4	1	0.01	416	n/d
600743	4	2	4	2	0.01	300	n/d
600743	4	2	4	3	0.01	237	n/d
600743	4	2	5	1	0.001	304	n/d
600743	4	2	5	2	0.001	264	n/d
600743	4	2	5	3	0.001	225	n/d
600743	4	2	6	1	0.001	57	n/d
600743	4	2	6	2	0.001	57	n/d
600743	4	2	6	3	0.001	43	n/d
600743	4	2	7	1	0.01	40	n/d
600743	4	2	7	2	0.01	59	n/d
600743	4	2	7	3	0.01	46	n/d
600743	4	2	8	1	0.01	143	n/d
600743	4	2	8	2	0.01	152	n/d
600743	4	2	8	3	0.01	141	n/d
600743	4	2	9	1	0.01	56	n/d
600743	4	2	9	2	0.01	116	n/d
600743	4	2	9	3	0.01	72	n/d
600743	4	2	11	1	0.01	20	n/d
600743	4	2	11	2	0.01	22	n/d
600743	4	2	11	3	0.01	19	n/d
600743	4	2	13	1	0.01	0	0
600743	4	2	13	2	0.01	0	0
600743	4	2	13	3	0.01	0	0
600743	4	2	15	1	0.01	0	1
600743	4	2	15	2	0.01	0	1
600743	4	2	15	3	0.01	0	1
600743	4	2	17	1	0.01	0	1
600743	4	2	17	2	0.01	0	1
600743	4	2	17	3	0.01	0	1
600743	4	2	19	1	0.01	0	1
600743	4	2	19	2	0.01	0	1
600743	4	2	19	3	0.01	0	1
600743	4	2	21	1	0.01	0	0
600743	4	2	21	2	0.01	0	0
600743	4	2	21	3	0.01	0	0
600743	4	2	23	1	0.01	0	0
600743	4	2	23	2	0.01	0	0
600743	4	2	23	3	0.01	0	0
100745	4	3	3	1	0.01	183	n/d
100745	4	3	3	2	0.01	159	n/d
100745	4	3	3	3	0.01	112	n/d
100745	4	3	4	1	0.01	875	n/d
100745	4	3	4	2	0.01	805	n/d
100745	4	3	4	3	0.01	679	n/d
100745	4	3	5	1	0.001	502	n/d
100745	4	3	5	2	0.001	505	n/d
100745	4	3	5	3	0.001	589	n/d
100745	4	3	6	1	0.001	61	n/d
100745	4	3	6	2	0.001	41	n/d
100745	4	3	6	3	0.001	49	n/d
100745	4	3	7	1	0.0001	65	n/d
100745	4	3	7	2	0.0001	67	n/d
100745	4	3	7	3	0.0001	74	n/d
100745	4	3	8	1	0.001	18	n/d
100745	4	3	8	2	0.001	21	n/d
100745	4	3	8	3	0.001	17	n/d
100745	4	3	9	1	0.01	411	n/d
100745	4	3	9	2	0.01	559	n/d
100745	4	3	9	3	0.01	585	n/d
100745	4	3	11	1	0.01	2	n/d
100745	4	3	11	2	0.01	1	n/d
100745	4	3	11	3	0.01	0	n/d
100745	4	3	13	1	0.01	0	1
100745	4	3	13	2	0.01	0	1
100745	4	3	13	3	0.01	0	1
100745	4	3	15	1	0.01	0	n/d
100745	4	3	15	2	0.01	0	n/d
100745	4	3	15	3	0.01	1	n/d
100745	4	3	17	1	0.01	0	n/d
100745	4	3	17	2	0.01	0	n/d
100745	4	3	17	3	0.01	1	n/d
100745	4	3	19	1	0.01	1	n/d
100745	4	3	19	2	0.01	0	n/d
100745	4	3	19	3	0.01	0	n/d
100745	4	3	21	1	0.01	0	1
100745	4	3	21	2	0.01	0	1
100745	4	3	21	3	0.01	0	1
100745	4	3	23	1	0.01	3	n/d
100745	4	3	23	2	0.01	1	n/d
100745	4	3	23	3	0.01	2	n/d
301093	4	3	3	1	0.01	491	n/d
301093	4	3	3	2	0.01	454	n/d
301093	4	3	3	3	0.01	406	n/d
301093	4	3	4	1	0.001	474	n/d
301093	4	3	4	2	0.001	374	n/d
301093	4	3	4	3	0.001	396	n/d
301093	4	3	5	1	0.0001	222	n/d
301093	4	3	5	2	0.0001	237	n/d
301093	4	3	5	3	0.0001	281	n/d
301093	4	3	6	1	0.0001	292	n/d
301093	4	3	6	2	0.0001	356	n/d
301093	4	3	6	3	0.0001	252	n/d
301093	4	3	7	1	0.0001	101	n/d
301093	4	3	7	2	0.0001	69	n/d
301093	4	3	7	3	0.0001	130	n/d
301093	4	3	8	1	0.001	152	n/d
301093	4	3	8	2	0.001	286	n/d
301093	4	3	8	3	0.001	169	n/d
301093	4	3	9	1	0.001	68	n/d
301093	4	3	9	2	0.001	45	n/d
301093	4	3	9	3	0.001	48	n/d
301093	4	3	11	1	0.01	20	n/d
301093	4	3	11	2	0.01	21	n/d
301093	4	3	11	3	0.01	12	n/d
301093	4	3	13	1	0.01	0	0
301093	4	3	13	2	0.01	0	0
301093	4	3	13	3	0.01	0	0
301093	4	3	15	1	0.01	0	0
301093	4	3	15	2	0.01	0	0
301093	4	3	15	3	0.01	0	0
301093	4	3	17	1	0.01	0	0
301093	4	3	17	2	0.01	0	0
301093	4	3	17	3	0.01	0	0
301093	4	3	19	1	0.01	0	0
301093	4	3	19	2	0.01	0	0
301093	4	3	19	3	0.01	0	0
301093	4	3	21	1	0.01	0	0
301093	4	3	21	2	0.01	0	0
301093	4	3	21	3	0.01	0	0
301093	4	3	23	1	0.01	0	0
301093	4	3	23	2	0.01	0	0
301093	4	3	23	3	0.01	0	0
701180	4	4	3	1	0.01	209	n/d
701180	4	4	3	2	0.01	179	n/d
701180	4	4	3	3	0.01	194	n/d
701180	4	4	4	1	0.001	141	n/d
701180	4	4	4	2	0.001	156	n/d
701180	4	4	4	3	0.001	112	n/d
701180	4	4	5	1	0.001	375	n/d
701180	4	4	5	2	0.001	277	n/d
701180	4	4	5	3	0.001	300	n/d
701180	4	4	6	1	0.001	195	n/d
701180	4	4	6	2	0.001	184	n/d
701180	4	4	6	3	0.001	167	n/d
701180	4	4	7	1	0.001	27	n/d
701180	4	4	7	2	0.001	39	n/d
701180	4	4	7	3	0.001	37	n/d
701180	4	4	8	1	0.01	84	n/d
701180	4	4	8	2	0.01	100	n/d
701180	4	4	8	3	0.01	74	n/d
701180	4	4	9	1	0.01	88	n/d
701180	4	4	9	2	0.01	107	n/d
701180	4	4	9	3	0.01	80	n/d
701180	4	4	11	1	0.001	0	0
701180	4	4	11	2	0.001	0	0
701180	4	4	11	3	0.001	0	0
701180	4	4	13	1	0.01	0	1
701180	4	4	13	2	0.01	0	1
701180	4	4	13	3	0.01	0	1
701180	4	4	15	1	0.01	1	n/d
701180	4	4	15	2	0.01	0	n/d
701180	4	4	15	3	0.01	2	n/d
701180	4	4	17	1	0.01	0	0
701180	4	4	17	2	0.01	0	0
701180	4	4	17	3	0.01	0	0
701180	4	4	19	1	0.01	0	1
701180	4	4	19	2	0.01	0	1
701180	4	4	19	3	0.01	0	1
701180	4	4	21	1	0.01	0	1
701180	4	4	21	2	0.01	0	1
701180	4	4	21	3	0.01	0	1
701180	4	4	23	1	0.01	0	0
701180	4	4	23	2	0.01	0	0
701180	4	4	23	3	0.01	0	0
401865	4	4	3	1	0.01	660	n/d
401865	4	4	3	2	0.01	512	n/d
401865	4	4	3	3	0.01	615	n/d
401865	4	4	4	1	0.001	348	n/d
401865	4	4	4	2	0.001	495	n/d
401865	4	4	4	3	0.001	384	n/d
401865	4	4	5	1	0.0001	293	n/d
401865	4	4	5	2	0.0001	265	n/d
401865	4	4	5	3	0.0001	246	n/d
401865	4	4	6	1	0.001	22	n/d
401865	4	4	6	2	0.001	24	n/d
401865	4	4	6	3	0.001	22	n/d
401865	4	4	7	1	0.001	12	n/d
401865	4	4	7	2	0.001	19	n/d
401865	4	4	7	3	0.001	9	n/d
401865	4	4	8	1	0.01	5	n/d
401865	4	4	8	2	0.01	11	n/d
401865	4	4	8	3	0.01	1	n/d
401865	4	4	9	1	0.01	0	1
401865	4	4	9	2	0.01	0	1
401865	4	4	9	3	0.01	0	1
401865	4	4	11	1	0.01	0	0
401865	4	4	11	2	0.01	0	0
401865	4	4	11	3	0.01	0	0
401865	4	4	13	1	0.01	0	1
401865	4	4	13	2	0.01	0	1
401865	4	4	13	3	0.01	0	1
401865	4	4	15	1	0.01	0	0
401865	4	4	15	2	0.01	0	0
401865	4	4	15	3	0.01	0	0
401865	4	4	17	1	0.01	0	0
401865	4	4	17	2	0.01	0	0
401865	4	4	17	3	0.01	0	0
401865	4	4	19	1	0.01	0	0
401865	4	4	19	2	0.01	0	0
401865	4	4	19	3	0.01	0	0
401865	4	4	21	1	0.01	0	0
401865	4	4	21	2	0.01	0	0
401865	4	4	21	3	0.01	0	0
401865	4	4	23	1	0.01	0	0
401865	4	4	23	2	0.01	0	0
401865	4	4	23	3	0.01	0	0
