# Supplementary material for: Optimizing the Protection of Cattle against Escherichia coli O157:H7 Colonization through Immunization with Different Combinations of H7 Flagellin, Tir, Intimin-531 or EspA
Source: PLoS One. 2015 May 28;10(5):e0128391. doi: 10.1371/journal.pone.0128391 (PMC4447243; doi:10.1371/journal.pone.0128391)
Supplement: S2 Dataset — (XLSX) [file pone.0128391.s002.xlsx]

## Sheet: IgA serum titres
Serum antibody data												NOTES
Calf ID	Group	Pen	Pre Tir IgA	Post Tir IgA	Pre H7 IgA	Post H7 IgA	Pre intimin IgA	Post intimin IgA	Pre EspA-IgA	Post EspA IgA		Group	Alternative name	Treatment
400935	1	1	7.05366	4.84154	1.18668	13.965	37.8674	6.40972	0.00121289	0.152681		1	E-I-T	60µg EspA, intimin and Tir plus 5mg Quil A
700678	1	1	0.00525274	8.4306	0.309907	0.207861	4.15741e-08	0.0173821	0.000591835	2.34222e-10		2	E-I	60µg EspA and intimin plus 5mg Quil A
200674	1	2	7.17111	2.88975e-111	1.71028	0.0565636	98.927	0.0147592	0.00141034	0.000526251		3	E-I-H7	60µg EspA, intimin and H7 flagellin plus 5mg Quil A
401858	1	2	5.18137e-33	7.95051	0.00405631	0.0173261	22.5876	0.0275152	0.00134568	0.000307831		4	Control	5mg Quil A
701861	1	3	6.18409e-19	4.38132	1.53003e-19	1.01759	14.7823	0.101001	0.094162	0.00122777
700744	1	3	4.30834	5.72626	0.558533	2.20398	7.75999	0.638225	0.0200208	0.00136289
401094	1	4	29.9013	0.544941	0.0010367	7.48948	83.6569	18.342	10.3486	238.389
400734	2	1	2.62768	5.80786	8.88843	12.6961	2.5395	28.4041	0.00811086	9.39319
100558	2	1	2.64113	10.2038	2.57372	21.8843	8.25496	277.462	0.529369	0.000379793
700737	2	2	0.0755421	0.13588	6.77861e-21	5.99574	3.38615	0.000948568	0.0217429	4.27487e-13
100673	2	2	21.6593	0.839808	3.94439e-11	0.116205	0.1	0.00259579	15.3455	0.375482
601860	2	3	0.328424	1.78243	0.0112398	0.95943	48.7505	72.2905	0.0217429	40.3093
300681	2	3	0.0314259	1.81804	7.38018e-06	0.018874	13.3642	0.0365784	1.8404e-15	0.224462
400682	2	4	8.162	15.6966	2.602	10.5197	103.971	5.90473	3.71299	0.000540184
301640	3	1	47.5211	101.915	54.472	6285.17	41.1961	822.223	50.8443	1570.12
600736	3	1	0.00711509	27.7538	0.01	2457.96	0.00644968	0.00568001	0.000591835	7.69692e-09
600671	3	2	1.0517	0.834707	1.08603e-05	4304.66	8.1894e-07	0.139203	0.00277579	0.443108
600702	3	2	21.5981	8.91135e-09	14.6144	2567.45	44.9336	0.00127352	46.6171	1.42495e-28
501859	3	3	0.000858306	0.148408	6.49993e-07	2145.41	165.672	1.27064e-33	0.00615196	26.1969
700679	3	3	0.000647192	13.8161	3.53193e-05	2657.14	0.0406562	0.0001	0.464033	0.0181839
301968	3	4	0.282155	0.000575679	0.00203433	1220.09	2.06062	5.18553	6.54025e-05	1.46097
201182	3	4	0.884103	0.128125	7.70895	1920.53	51.0181	7.9987e-06	0.00209288	18.1792
200933	4	1	0.363005	0.788446	1.10093	12.3496	10.6138	146.435	15.5365	25.8457
200667	4	1	0.0431002	5.88519	8.47302e-10	7.26211	5.18721	3.37448	0.477751	0.136248
201849	4	2	0.0184482	0.194363	0.561782	0.415602	0.00204115	7.96379	0.00377157	0.152094
600743	4	2	6.52501	12.2626	0.00823038	0.385542	0.171875	3.16495	0.464033	6.04948
100745	4	3	4.73132	6.96035	0.078125	30.7522	1.41875	2.76304	7.68998	28.481
301093	4	3	2.15393	5.12478	8.84177e-05	2.32724	8.89964	20.9318	4.04355	10.5045
701180	4	4	0.247385	4.42182	1.70483e-06	1.41845	8.31991e-05	16.1477	0.000361522	1.82448
401865	4	4	0.664741	7.8393	1.87731e-06	4.33073	0.122665	4.9773	7.56006e-12	0.676245

## Sheet: IgG1 serum titres
Serum antibody data												NOTES
Calf ID	Group	Pen	Pre Tir IgG1	Post Tir IgG1	Pre H7 IgG1	Post H7 IgG1	Pre intimin IgG1	Post intimin IgG1	Pre EspA-IgG1	Post EspA IgG1		Group	Alternative name	Treatment
400935	1	1	208.786	143346	391.665	324.788	170.118	89729.7	168.204	64340.4		1	E-I-T	60µg EspA, intimin and Tir plus 5mg Quil A
700678	1	1	342.956	85956.1	166.306	610.862	122.33	85934.1	318.585	28712.3		2	E-I	60µg EspA and intimin plus 5mg Quil A
200674	1	2	309.535	582159	290.547	572.659	30.1617	62523	440.055	163660		3	E-I-H7	60µg EspA, intimin and H7 flagellin plus 5mg Quil A
401858	1	2	338.976	96132.6	296.669	299.214	87.9853	56969.8	291.925	88195.4		4	Control	5mg Quil A
701861	1	3	115.886	145551	495.825	340.722	64.6009	108966	132.083	134823
700744	1	3	328.165	94344.7	515.88	376.549	256.616	120080	330.848	123126
401094	1	4	199.92	245157	523.335	97910.5	13.4394	108318	299.331	69429.8
400734	2	1	248.484	4883.8	217.863	275.735	115.857	48605.2	233.671	81542.3
100558	2	1	141.263	2124.96	209.558	383.271	141.741	49818	97.6209	73274.3
700737	2	2	297.108	4641.57	90.8648	366.45	0.000143348	174979	275.943	192877
100673	2	2	328.827	8161.01	86.5335	559.105	0.0452995	206128	294.823	708055
601860	2	3	301.49	1857.68	470.095	273.35	151.333	124033	303.681	183447
300681	2	3	59.5939	1504.52	2066.31	262.858	68.3988	128573	62.1657	237001
400682	2	4	342.583	2670.5	463.572	185307	12.1836	205639	346.333	69818.9
301640	3	1	68.8058	1455.03	162.024	255520	3.31184	85969.3	32.9642	193998
600736	3	1	26.0543	401.812	4.11344	140197	0.810391	60889.8	15.0353	216501
600671	3	2	252.619	411.767	163.336	264396	9.79754e-08	88922.1	207.678	138852
600702	3	2	560.115	23008.5	2052.17	234478	100.388	171713	358.741	51004.2
501859	3	3	335.407	1439.32	494.728	291196	100.884	158479	338.832	97664.6
700679	3	3	180.462	1556.54	483.218	713739	54.6165	73930.4	183.606	74971.1
301968	3	4	583.987	5735.9	1996.08	163475	189.05	104132	593.46	71877.7
201182	3	4	12.7544	4049.67	622.778	169281	91.927	108434	13.7915	178361
200933	4	1	124.02	333.392	1.51934	362.378	2.93238	228.13	107.751	263.152
200667	4	1	63.0875	312.101	3.38464	225.868	134.962	309.869	24.3075	0.0231629
201849	4	2	446.919	326.64	375.453	370.159	190.328	108.997	351.463	107.03
600743	4	2	184.781	296.37	316.123	309.523	4.53468	129.081	96.3427	98.0266
100745	4	3	262.505	1012.56	435.21	414.908	194.256	312.706	265.446	338.864
301093	4	3	384.892	979.863	429.941	416.817	226.295	278.605	382.611	333.033
701180	4	4	62.3698	190.288	578.36	59.5447	177.799	100.792	64.2684	90.0757
401865	4	4	375.735	2415.78	667.35	311.928	81.8542	139.683	380.304	127.953

## Sheet: IgG2 serum titres
Serum antibody data												NOTES
Calf ID	Group	Pen	Pre Tir IgG2	Post Tir IgG2	Pre H7 IgG2	Post H7 IgG2	Pre intimin IgG2	Post intimin IgG2	Pre EspA-IgG2	Post EspA IgG2		Group	Alternative name	Treatment
400935	1	1	27.2622	40499	121.281	341.924	6.20966	95742.2	6.25156	1.28272e+06		1	E-I-T	60µg EspA, intimin and Tir plus 5mg Quil A
700678	1	1	5.09642	33890.9	32.4047	228.11	0.270642	79544.8	0.046764	198057		2	E-I	60µg EspA and intimin plus 5mg Quil A
200674	1	2	5.74728	287512	110.456	474.788	88.9748	140567	2.82218	105663		3	E-I-H7	60µg EspA, intimin and H7 flagellin plus 5mg Quil A
401858	1	2	33.4399	24297.5	149.869	300.512	69.8304	356137	17.2851	77713.9		4	Control	5mg Quil A
701861	1	3	24.8659	55601.7	331.585	661.732	32.0161	587906	11.1056	445162
700744	1	3	84.3559	288850	215.336	316.866	141.114	401839	25.0678	2.4563e+06
401094	1	4	40.3265	290983	25.2451	1313.65	14.5968	350888	15.3657	446757
400734	2	1	18.8951	1030.36	8.29469	74.4906	0.0563857	125152	35.423	28787.3
100558	2	1	16.6666	2009.21	96.3367	520.57	69.024	397158	26.1682	116116
700737	2	2	20.8652	893.64	81.7749	561.93	26.087	743245	63.8088	976478
100673	2	2	23.299	109.108	12.3114	192.169	0.00491033	116539	7.4122e-05	305146
601860	2	3	9.7675	194.925	41.642	258.957	74.3809	81484.1	4.08507e-28	113604
300681	2	3	15.6314	371.695	52.2538	13.6608	29.2948	122561	7.56452e-28	144100
400682	2	4	28.9886	1748.05	1083.62	1267.71	1.03438	88340.1	14.3443	92520.1
301640	3	1	9.22088	675.5	101.746	176723	25.6645	614837	8.63207	942087
600736	3	1	0.0751047	343.098	1.34004	120826	1.21658e-07	125283	2.42306e-06	171937
600671	3	2	7.80699	337.822	117.589	306951	0.316189	364631	0.266627	139177
600702	3	2	49.6093	874.24	1223.33	171346	72.5595	419373	73.2765	75430.5
501859	3	3	2.78692	373.017	20.063	186669	0.358728	631509	0.00303013	187843
700679	3	3	8.57791	1022.92	51.2922	152842	0.49812	57441.2	0.532867	233750
301968	3	4	21.1271	188.591	0.0466039	25368.7	0.755324	80215.8	8.97317	63028.8
201182	3	4	0.255337	16.1367	81.5591	113950	0.250253	570836	1.12051	407885
200933	4	1	39.5043	42.8498	19.5031	111.492	0.0151479	28.2435	57.4614	30.6921
200667	4	1	36.9044	62.7183	21.0756	138.95	53.8142	1069.97	5.72197	23.9756
201849	4	2	32.6003	39.334	67.9773	409.708	68.586	43.5776	21.9565	25.612
600743	4	2	4.39782	27.226	5.6048	139.316	1.62183	80.9686	0.1074	1.13941
100745	4	3	29.5586	58.4963	109.126	328.338	50.3341	947.269	22.1398	54.7837
301093	4	3	59.7468	44.3707	24.1274	291.74	19.8958	320.259	27.2493	34.23
701180	4	4	3.22613	19.3701	6.75398	90.3502	0.211614	2.92623	0.0505117	1.52628
401865	4	4	7.94694	25.7494	50.9802	404.051	6.27189e-10	76.6731	0.0455835	17.391
